# Supplementary material for: Far-field nanoscale infrared spectroscopy of vibrational fingerprints of molecules with graphene plasmons
Source: Nat Commun. 2016 Jul 27;7:12334. doi: 10.1038/ncomms12334 (PMC4974468; doi:10.1038/ncomms12334)
Supplement: Supplementary Data 1 — The ChemDraw file for the chemical structure of the PEO molecule. [file ncomms12334-s2.zip]

Archive with 3 entries (2 files):
- ncomms12334-s2.xml
- __MACOSX/
- __MACOSX/._ncomms12334-s2.xml
