# Supplementary material for: Far-field nanoscale infrared spectroscopy of vibrational fingerprints of molecules with graphene plasmons
Source: Nat Commun. 2016 Jul 27;7:12334. doi: 10.1038/ncomms12334 (PMC4974468; doi:10.1038/ncomms12334)
Supplement: Supplementary Data 1 — The ChemDraw file for the chemical structure of the PEO molecule. [file ncomms12334-s2.zip › ncomms12334-s2.xml]

<?xml version="1.0" encoding="UTF-8" ?>

<C3XML

 version="12.0"

><model

 id="1"

 showAtomSymbol="Hide"

 showAtomSerialNumber="Hide"

 showAtomDots="Hide"

 objectDisplayMode="BallAndStick"

 colorByMode="ColorByElement"

 backgroundColor="0xffffffff"

 backgroundShape="0"

 backgroundShapeColor="0xff000000"

 backgroundPicAlign="0"

 backgroundPicOffset="0 0"

 backgroundPicAlpha="255"

 backgroundPicTransparent="no"

 backgroundPicTransColor="0xffffffff"

 selectedColor="0xff00ffff"

 alphaHelixColor="0xffff5780"

 betaSheetColor="0xffc00024"

 coilColor="0xffff57c0"

 nucleicAcidColor="0xffc0c000"

 labelFontName="Times New Roman"

 labelFontSize="12"

 labelFontColor="0xff00ff00"

 sphereSizeBy="SizeByRadius"

 sphereSizeScale="25"

 dotsSizeBy="SizeByRadius"

 dotsDensity="50"

 buildingAutoRectify="yes"

 buildingAutoCleanupAtomTypes="yes"

 buildingAutoApplyStandards="yes"

 buildingAutoCenter="yes"

 macroMol="no"

 buildingBondProximatePercent="10"

 hydrogenAtomDisplayMode="ShowAllHydrogens"

 hydrogenBondDisplayMode="HideHydrogenBonds"

 lonePairDisplayMode="ShowAllLonePairs"

 showResidueLabels="no"

 displayDelocalizedSystems="yes"

><view

 id="2"

 viewScaleFactor="242.956"

 viewWidthPixels="1888"

 viewHeightPixels="827"

 viewTransform=" 0.48084 0.875674 0.0445943 0 -0.795554 0.414332 0.442067 0 0.36863 -0.248041 0.895873 0 0 0 0 1"

 fieldOfView="0.785398"

 stereoMode="Disabled"

 viewFocusCenter="-2.36848e-016 -1.18424e-015 -7.40149e-018"

 viewOffset="0 0 0"

/><group

 id="3"

 isCollapsed="yes"

 groupName="Main"

><fragment

 id="4"

 groupName="Fragment"

 groupID="1"

><atom

 id="7"

 atType="H"

 symbol="H"

 userNum="15"

 cartCoords="0.0750923 -2.64108 -0.90881"

/><atom

 id="9"

 atType="H"

 symbol="H"

 userNum="14"

 cartCoords="0.0756557 -2.64078 0.909258"

/><atom

 id="12"

 atType="H"

 symbol="H"

 userNum="13"

 cartCoords="1.42215 -0.539797 0.90881"

/><atom

 id="19"

 atType="H"

 symbol="H"

 userNum="10"

 cartCoords="0.444547 1.4543 0.909258"

/><atom

 id="22"

 atType="H"

 symbol="H"

 userNum="9"

 cartCoords="-2.04084 1.67807 0.90881"

/><atom

 id="28"

 atType="O Alcohol"

 symbol="O"

 userNum="6"

 cartCoords="1.89112 -2.98792 -1.58307e-018"

/><atom

 id="31"

 atType="O Ether"

 symbol="O"

 userNum="3"

 cartCoords="-0.393872 -0.192956 -6.12308e-017"

/><atom

 id="16"

 atType="C Alkane"

 symbol="C"

 userNum="2"

 cartCoords="-0.138378 1.18557 7.40149e-018"

/><atom

 id="21"

 atType="C Alkane"

 symbol="C"

 userNum="1"

 cartCoords="-1.45733 1.94707 7.40149e-018"

/><atom

 id="14"

 atType="H"

 symbol="H"

 userNum="12"

 cartCoords="1.42159 -0.540089 -0.909258"

/><atom

 id="17"

 atType="H"

 symbol="H"

 userNum="11"

 cartCoords="0.445124 1.45457 -0.90881"

/><atom

 id="24"

 atType="H"

 symbol="H"

 userNum="8"

 cartCoords="-2.04026 1.67834 -0.909258"

/><atom

 id="26"

 atType="O Alcohol"

 symbol="O"

 userNum="7"

 cartCoords="-1.20184 3.32559 -6.12308e-017"

/><atom

 id="6"

 atType="C Alkane"

 symbol="C"

 userNum="5"

 cartCoords="0.645275 -2.34489 -1.26658e-016"

/><atom

 id="11"

 atType="C Alkane"

 symbol="C"

 userNum="4"

 cartCoords="0.851969 -0.835983 -5.57415e-017"

/><bond

 id="5"

 bondAtom1="6"

 bondAtom2="7"

 bondOrderType="0"

 bondOrder="1"

/><bond

 id="8"

 bondAtom1="6"

 bondAtom2="9"

 bondOrderType="0"

 bondOrder="1"

/><bond

 id="10"

 bondAtom1="11"

 bondAtom2="12"

 bondOrderType="0"

 bondOrder="1"

/><bond

 id="13"

 bondAtom1="11"

 bondAtom2="14"

 bondOrderType="0"

 bondOrder="1"

/><bond

 id="15"

 bondAtom1="16"

 bondAtom2="17"

 bondOrderType="0"

 bondOrder="1"

/><bond

 id="18"

 bondAtom1="16"

 bondAtom2="19"

 bondOrderType="0"

 bondOrder="1"

/><bond

 id="20"

 bondAtom1="21"

 bondAtom2="22"

 bondOrderType="0"

 bondOrder="1"

/><bond

 id="23"

 bondAtom1="21"

 bondAtom2="24"

 bondOrderType="0"

 bondOrder="1"

/><bond

 id="25"

 bondAtom1="21"

 bondAtom2="26"

 bondOrderType="0"

 bondOrder="1"

/><bond

 id="27"

 bondAtom1="6"

 bondAtom2="28"

 bondOrderType="0"

 bondOrder="1"

/><bond

 id="29"

 bondAtom1="11"

 bondAtom2="6"

 bondOrderType="0"

 bondOrder="1"

/><bond

 id="30"

 bondAtom1="31"

 bondAtom2="11"

 bondOrderType="0"

 bondOrder="1"

/><bond

 id="32"

 bondAtom1="16"

 bondAtom2="31"

 bondOrderType="0"

 bondOrder="1"

/><bond

 id="33"

 bondAtom1="21"

 bondAtom2="16"

 bondOrderType="0"

 bondOrder="1"

/></fragment></group><attachmentPoint

 id="34"

 attAtom="28"

 attBondOrder="1"

/><attachmentPoint

 id="35"

 attAtom="26"

 attBondOrder="1"

/></model></C3XML>
